# Supplementary material for: Benchmarking Long-Read Assemblers for Genomic Analyses of Bacterial Pathogens Using Oxford Nanopore Sequencing
Source: Int J Mol Sci. 2020 Dec 1;21(23):9161. doi: 10.3390/ijms21239161 (PMC7730629; doi:10.3390/ijms21239161)
Supplement: Supplementary file 1 [file ijms-21-09161-s001.zip]

Archive with 20 entries (19 files):
- ijms-976706/
- ijms-976706/Supplementary Table S1.docx
- ijms-976706/Supplementary Table S10.docx
- ijms-976706/Supplementary Table S11.docx
- ijms-976706/Supplementary Table S12.docx
- ijms-976706/Supplementary Table S13.docx
- ijms-976706/Supplementary Table S14.docx
- ijms-976706/Supplementary Table S15.docx
- ijms-976706/Supplementary Table S16.docx
- ijms-976706/Supplementary Table S17.docx
- ijms-976706/Supplementary Table S18.docx
- ijms-976706/Supplementary Table S19.docx
- ijms-976706/Supplementary Table S2.docx
- ijms-976706/Supplementary Table S3.docx
- ijms-976706/Supplementary Table S4.docx
- ijms-976706/Supplementary Table S5.docx
- ijms-976706/Supplementary Table S6.docx
- ijms-976706/Supplementary Table S7.docx
- ijms-976706/Supplementary Table S8.docx
- ijms-976706/Supplementary Table S9.docx
